# Supplementary material for: Eating Habits during the COVID-19 Pandemic and the Level of Antibodies IgG and FRAP—Experiences of Polish School Staff: A Pilot Study
Source: Foods. 2022 Jan 30;11(3):408. doi: 10.3390/foods11030408 (PMC8834520; doi:10.3390/foods11030408)
Supplement: Supplementary file 1 [file foods-11-00408-s001.zip]

Archive with 1 entries (1 files):
- foods-1558363-supplementary.pdf
